# Supplementary material for: Effect of Anti-Diabetic Medications on Dental Implants: A Scoping Review of Animal Studies and Their Relevance to Humans
Source: Pharmaceuticals (Basel). 2022 Dec 5;15(12):1518. doi: 10.3390/ph15121518 (PMC9784528; doi:10.3390/ph15121518)
Supplement: Supplementary file 1 [file pharmaceuticals-15-01518-s001.zip]

Archive with 1 entries (1 files):
- pharmaceuticals-2051688-supplementary.pdf
